# Supplementary material for: Valence Bond Insights into the H-Abstraction Barrier in Cytochrome P450
Source: Molecules. 2025 May 21;30(10):2242. doi: 10.3390/molecules30102242 (PMC12114163; doi:10.3390/molecules30102242)
Supplement: Supplementary file 1 [file molecules-30-02242-s001.zip]

Archive with 1 entries (1 files):
- molecules-3621514-supplementary.pdf
